# Supplementary material for: The diversity of speech-perception difficulties among autistic individuals
Source: Autism Dev Lang Impair. 2024 Jan 27;9:23969415241227074. doi: 10.1177/23969415241227074 (PMC10822079; doi:10.1177/23969415241227074)
Supplement: sj-xlsx-3-dli-10.1177_23969415241227074 - Supplemental material for The diversity of speech-perception difficulties among autistic individuals [file sj-xlsx-3-dli-10.1177_23969415241227074.xlsx]

## Sheet: Anomalies
If part of a participant's response fits with an existing tertiary theme, then paste the relevant text under that tertiary theme.
If part of a participant's response fits with an existing subtheme but not with any of its tertiary themes, then paste the relevant text in the "additional responses" column for that subtheme.
If part of a participant's response fits with an existing main theme but not with any of its subthemes, then paste the relevant text in the far right column.
Main theme 1: Listening anomalies
ID	Subtheme 1.1: Focusing on a voice amid background sounds					Subtheme 1.2: Distinguishing a voice from background sounds				Subtheme 1.3 Drowning out of a voice by background sounds				Subtheme 1.4 Orienting to a voice amid background sounds				Subtheme 1.5 Loudness discomfort and auditory overload					Subtheme 1.6 Acute hearing sensitivity					Any other "Listening Anomalies"
	i. Intense distraction by background voices	ii. Less commonly, distraction by other background sounds (especially irregular, unexpected, and/or high-pitched sounds)	iii. Background sounds need not be loud or numerous	Any additional responses on "Focusing on a voice amid background sounds"	Subtheme 1.1 count	i. Intense difficulty picking out target voice from multiple background voices	ii. Fewer difficulties picking out target voice from non-speech background noise	Any additional responses on "Distinguishing a voice from background sounds"	Subtheme 1.2 count	i. Speech sounds obscured by continuous background sounds (especially loud or low-pitched)	ii. Effect sometimes used beneficially (e.g. using white noise to disguise aversive sounds)	Any additional responses on "Drowning out of a voice by background sounds"	Subtheme 1.3 count	i. Difficulty directing focus to current talker, especially in multi-talker environments	ii. Interaction with reliance on visual cues (see Section 3.1)	Any additional responses on "Orienting to a voice amid background sounds"	Subtheme 1.4 count	i. Loud and/or complex sound environments causing discomfort/overload	ii. Indirect effects on listening ability, via effects on internal state	iii. Misophonia	Any additional responses on "Loudness discomfort and auditory overload"	Subtheme 1.5 count	i. Some advantages (e.g. situational awareness)	ii. Disadvantages (e.g. distraction)	iii. Individual difference (especially for high pitches, lessening with age)	Any additional responses on "Acute hearing sensitivity"	Subtheme 1.6 count
3
4
5
6
7
8
10
11
12
13
14
15
16
17
18
19
21
22
23
24
25
26
27
28
29
30
31
32
33
34
35
36
37
38
39
40
41
42
43
44
45
46
47
48
49
50
51
52
53
55
56
57
58
59
60
61
62
63
64
65
66
67
68
69
70
71
72
74
76
77
78
79
80
81
82
83
84
85

## Sheet: Acoustic
If part of a participant's response fits with an existing tertiary theme, then paste the relevant text under that tertiary theme.
If part of a participant's response fits with an existing subtheme but not with any of its tertiary themes, then paste the relevant text in the "additional responses" column for that subtheme.
If part of a participant's response fits with an existing main theme but not with any of its subthemes, then paste the relevant text in the far right column.
Main theme 2: Contributing factors (acoustic)
ID	Subtheme 2.1: Loudness of background sounds				Subtheme 2.2: Diversity of background sounds							Subtheme 2.3: Features of target voice			Subtheme 2.4: Listening to remote audio					Subtheme 2.5: Interference by recorded or broadcast audio					Any other acoustic factors contributing to listening difficulty
	i. Loudness can cause difficulties with distinguishing, drowning out, and loudness discomfort	ii. Difficulties with focusing are less loudness-dependent	Any additional responses on "Loudness of background sounds"	Subtheme 2.1 count	i. Greater variety of sound sources leads to greater difficulty distinguishing	ii. Room size and reverberation cause difficulties	iii. Number of concurrent talkers (complex and varied effects)	iv. Consistently strong preference for two-person communication	v. Non-frontal sounds	Any additional responses on "Diversity of background sounds"	Subtheme 2.2 count	i. Clarity, speed, accent, pitch	Any additional responses on "Features of target voice"	Subtheme 2.3 count	i. Difficulty listening via phone or video call	ii. Difficulty listening to broadcast or recorded media	iii. Electronic echo	Any additional responses on "Listening to remote audio"	Subtheme 2.4 count	i. Interference by background music	ii. Interference greater (or present only) for vocal music	iii. Interference by sound from TV/video	Any additional responses on "Interference by recorded or broadcast audio"	Subtheme 2.5 count
3
4
5
6
7
8
10
11
12
13
14
15
16
17
18
19
21
22
23
24
25
26
27
28
29
30
31
32
33
34
35
36
37
38
39
40
41
42
43
44
45
46
47
48
49
50
51
52
53
55
56
57
58
59
60
61
62
63
64
65
66
67
68
69
70
71
72
74
76
77
78
79
80
81
82
83
84
85

## Sheet: Non-acoustic
If part of a participant's response fits with an existing tertiary theme, then paste the relevant text under that tertiary theme.
If part of a participant's response fits with an existing subtheme but not with any of its tertiary themes, then paste the relevant text in the "additional responses" column for that subtheme.
If part of a participant's response fits with an existing main theme but not with any of its subthemes, then paste the relevant text in the far right column.
Main theme 3: Contributing factors (non-acoustic)
ID	Subtheme 3.1: Visual cues					Subtheme 3.2: Multi-sensory processing				Subtheme 3.3: Cognition and internal state					Subtheme 3.4: Social cognition and inference to support meaning				Any other non-acoustic factors contributing to listening difficulty
	i. Often crucial for orienting to voice	ii. Important for ongoing comprehension (but beware potential negative impact of eye contact)	iii. Can break down in crowded environments	Any additional responses on "Visual cues"	Subtheme 3.1 count	i. Distraction by other sensory modalities (visual, smell, heat, pain)	ii. Stimulation in preferable multi sensory modes can help some concentrate	Any additional responses on "Multi-sensory processing"	Subtheme 3.2 count	i. Distraction by thoughts and emotions	ii. Motivation, fatigue, and attention levels	iii. Discomfort in crowds	Any additional responses on "Cognition and internal state"	Subtheme 3.3 count	i. Ability to back fill meaning in utterances using inference and social awareness	ii. An potential area of male-female difference	Any additional responses on "Social cognition and inference to support meaning"	Subtheme 3.4 count
3
4
5
6
7
8
10
11
12
13
14
15
16
17
18
19
21
22
23
24
25
26
27
28
29
30
31
32
33
34
35
36
37
38
39
40
41
42
43
44
45
46
47
48
49
50
51
52
53
55
56
57
58
59
60
61
62
63
64
65
66
67
68
69
70
71
72
74
76
77
78
79
80
81
82
83
84
85

## Sheet: Compounding
If part of a participant's response fits with an existing tertiary theme, then paste the relevant text under that tertiary theme.
If part of a participant's response fits with an existing subtheme but not with any of its tertiary themes, then paste the relevant text in the "additional responses" column for that subtheme.
If part of a participant's response fits with an existing main theme but not with any of its subthemes, then paste the relevant text in the far right column.
Main theme 4: Compounding factors
ID	Subtheme 4.1: Social interaction difficulties				Subtheme 4.2: Lack of understanding of listening difficulties							Subtheme 4.3: Concealment of listening difficulties				Any other compounding factors
	i. Listening difficulties are distinct from social difficulties	ii. Listening difficulties and social difficulties have cumulative and interacting effects	Any additional responses on "Social interaction difficulties"	Subtheme 4.1 count	i. By communication partners	ii. By self	iii. By authority figures (e.g. managers, educators)	iv. By clinicians	v. Inadequecies of existing hearing tests	Any additional responses on "Lack of understanding of listening difficulties"	Subtheme 4.2 count	i. Effortful guessing and pretending to keep up	ii. Backfire (missing information, feelings of isolation, anxiety around getting caught out)	Any additional responses on "Concealment of listening difficulties"	Subtheme 4.3 count
3
4
5
6
7
8
10
11
12
13
14
15
16
17
18
19
21
22
23
24
25
26
27
28
29
30
31
32
33
34
35
36
37
38
39
40
41
42
43
44
45
46
47
48
49
50
51
52
53
55
56
57
58
59
60
61
62
63
64
65
66
67
68
69
70
71
72
74
76
77
78
79
80
81
82
83
84
85

## Sheet: Impact
If part of a participant's response fits with an existing tertiary theme, then paste the relevant text under that tertiary theme.
If part of a participant's response fits with an existing subtheme but not with any of its tertiary themes, then paste the relevant text in the "additional responses" column for that subtheme.
If part of a participant's response fits with an existing main theme but not with any of its subthemes, then paste the relevant text in the far right column.
Main theme 5: Impact
ID	Subtheme 5.1: Social participation					Subtheme 5.2: Listening effort and listening-related fatigue						Subtheme 5.3: Emotion					Subtheme 5.4: Self-perception					Subtheme 5.5: (Perceived) impression made on others				Subtheme 5.6: Practical costs					Any other impacts
	i. Barrier to participating fully in common social environments	ii. Causing listener to limit duration, frequency, and/or type of socialising	iii. Barrier to relationship building (friends, intimate partners, work colleagues)	Any additional responses on "Social participation"	Subtheme 5.1 count	i. Effort expended on listening leaves fewer mental resources available for comprehension, reflection, and/or retention	ii. Growing fatigue and limited endurance	iii. Increases the cost and diminishes the joy of social participation	iv. “Effort/fatigue cycle”	Any additional responses on "Listening effort and listening-related fatigue"	Subtheme 5.2 count	i. Negative emotional impact in the moment (e.g. frustration, anxiety, isolation)	ii. Extreme intensity of emotional responses (e.g. distress, nausea, pain)	iii. Persistent impact on emotions and well-being (e.g. loneliness, dread, resentment)	Any additional responses on "Emotion"	Subtheme 5.4 count	i. Self efficacy	ii. Self esteem	iii. Resignation and self-blame	Any additional responses on "Self-perception"	Subtheme 5.4 count	i. Inattention / apathy / rudeness / coldness	ii. Incompetence / stupidity	Any additional responses on "(Perceived) impression made on others"	Subtheme 5.5 count	i. Time	ii. Money	iii. Occupational/educational attainment	iv. Any additional responses on "Practical costs"	Subtheme 5.6 count
3
4
5
6
7
8
10
11
12
13
14
15
16
17
18
19
21
22
23
24
25
26
27
28
29
30
31
32
33
34
35
36
37
38
39
40
41
42
43
44
45
46
47
48
49
50
51
52
53
55
56
57
58
59
60
61
62
63
64
65
66
67
68
69
70
71
72
74
76
77
78
79
80
81
82
83
84
85

## Sheet: Coping
If part of a participant's response fits with an existing tertiary theme, then paste the relevant text under that tertiary theme.
If part of a participant's response fits with an existing subtheme but not with any of its tertiary themes, then paste the relevant text in the "additional responses" column for that subtheme.
If part of a participant's response fits with an existing main theme but not with any of its subthemes, then paste the relevant text in the far right column.
Main theme 6: Coping mechanisms
ID	Subtheme 6.1: Self awareness & self advocacy				Subtheme 6.2: Developing auditory skills					Subtheme 6.3: Communication tactics					Subtheme 6.4: Managing the listening environment					Subtheme 6.5: Technology						Subtheme 6.6: Withdrawal/avoidance					Any other coping mechanisms
	i. Understanding and accepting one’s needs	ii. Disclosing hearing problems with & without disclosing autism	Any additional responses on "Self awareness & self advocacy"	Subtheme 6.1 count	i. Skills usually self-taught (no standard guidance means unsystematic and uncertain)	ii. Can be supported by positive life challenges	iii. Collaborative development of tactics with SOs (females more than males?)	Any additional responses on "Developing auditory skills"	Subtheme 6.2 count	i. Requesting: Getting attention first, clear speech, appropriate positioning, repetition and clarification	ii. Using visual communication methods (lip reading, observing gestures, signs if appropriate)	iii. Seeking out good/familiar communication partners	Any additional responses on "Communication tactics"	Subtheme 6.3 count	i. Choosing a preferable listening environment (quiet, calm, small, familiar)	ii. Restricting conversational group size	iii. Requesting reasonable adjustments (in both formal and informal settings; e.g. use of visual aids in lectures, turning down background music)	Any additional responses on "Managing the listening environment"	Subtheme 6.4 count	i. Improving audio quality: High-fidelity hearing protection, high-fidelity audio equipment	ii. Visual aids to listening: Subtitles, lecture slides	iii. Bypassing adverse listening situations: Online communication methods (e.g. online learning)	iv. Blocking ears	Any additional responses on "Technology"	Subtheme 6.5 count	i. Limiting time or frequency in adverse listening environments (adaptive)	ii. Building in “down-time” afterwards (adaptive)	iii. Maladaptive withdrawal and avoidance (reflexive “snapping” or excessive avoidance)	iv. Any additional responses on "Withdrawal/avoidance"	Subtheme 6.6 count
3
4
5
6
7
8
10
11
12
13
14
15
16
17
18
19
21
22
23
24
25
26
27
28
29
30
31
32
33
34
35
36
37
38
39
40
41
42
43
44
45
46
47
48
49
50
51
52
53
55
56
57
58
59
60
61
62
63
64
65
66
67
68
69
70
71
72
74
76
77
78
79
80
81
82
83
84
85
86

## Sheet: Misc
Use this page to record any fresh concepts.
Additional concepts from inductive analysis
ID	Concept 1	Concept 2	...
3
4
5
6
7
8
10
11
12
13
14
15
16
17
18
19
21
22
23
24
25
26
27
28
29
30
31
32
33
34
35
36
37
38
39
40
41
42
43
44
45
46
47
48
49
50
51
52
53
55
56
57
58
59
60
61
62
63
64
65
66
67
68
69
70
71
72
74
76
77
78
79
80
81
82
83
84
85
